# Supplementary material for: Hemimycalins C–E; Cytotoxic and Antimicrobial Alkaloids with Hydantoin and 2-Iminoimidazolidin-4-one Backbones from the Red Sea Marine Sponge Hemimycale sp
Source: Mar Drugs. 2021 Dec 2;19(12):691. doi: 10.3390/md19120691 (PMC8705819; doi:10.3390/md19120691)
Supplement: Supplementary file 1 [file marinedrugs-19-00691-s001.zip]

Archive with 1 entries (1 files):
- marinedrugs-1476130-supplementary.pdf
